# Supplementary material for: The haplotype-resolved telomere-to-telomere carnation (Dianthus caryophyllus) genome reveals the correlation between genome architecture and gene expression
Source: Hortic Res. 2023 Nov 27;11(1):uhad244. doi: 10.1093/hr/uhad244 (PMC10788775; doi:10.1093/hr/uhad244)
Supplement: Web_Material_uhad244 [file web_material_uhad244.zip]

Archive with 2 entries (2 files):
- Supplementary_tables.xlsx
- Supply_figures_change.pdf
