# Supplementary material for: The haplotype-resolved telomere-to-telomere carnation (Dianthus caryophyllus) genome reveals the correlation between genome architecture and gene expression
Source: Hortic Res. 2023 Nov 27;11(1):uhad244. doi: 10.1093/hr/uhad244 (PMC10788775; doi:10.1093/hr/uhad244)
Supplement: Web_Material_uhad244 [file web_material_uhad244.zip › Supplementary_tables.xlsx]

## Sheet: TableS1
TableS1. Genome assembly statistic results of the two gap-free genomes.
Assembly	Hap1	Hap2
contigs	15	15
Largest contig (bp)	44658211	42017130
Total length (bp)	564479117	568266215
GC (%)	37.41	37.48
N50 (bp)	37578261	38006131
N90 (bp)	34060955	35012527
L50	8	8
L90	14	14
HiFi total reads	4168208	4168208
HiFi Mapped (%)	262.47	243.24
HIFI Avg. coverage depth	160	160
HiFi Coverage >= 1x (%)	99.98	100
ONT total reads	1519395	1519395
ONT Mapped (%)	349.29	341.97
ONT Avg. coverage depth	119	118
ONT Coverage >= 1x (%)	100	100

## Sheet: TableS2
Table S2. The filled gap sizes in the first assembly.
Chromosome ID	Hap1		Hap2		Hap2 minus the difference of Hap1 (bp)
	Gaps	Finally chromosome size (bp)	Gaps	Finally chromosome size (bp)
Chr1	0+1(telomere)	33879240	0+1(telomere)	34051446	172206
Chr2	1	38218019	2	38219241	1222
Chr3	0+1(telomere)	39211181	0+2(telomere)	38006131	-1205050
Chr4	0	34480860	2	35012527	531667
Chr5	1	36332319	3	36067378	-264941
Chr6	2	35956116	0	36145590	189474
Chr7	3	35428240	0	38207634	2779394
Chr8	0	38160043	1	42017130	3857087
Chr9	0	37578261	2+1(telomere)	36608767	-969494
Chr10	3	39397427	0+1(telomere)	39847758	450331
Chr11	1	40507404	1	40294643	-212761
Chr12	0+1(telomere)	36902191	0+1(telomere)	36645050	-257141
Chr13	1	34060955	3	35142834	1081879
Chr14	1	44658211	0	41936277	-2721934
Chr15	1+1(telomere)	39708650	0	40063809	355159
Total	18	564479117	20	568266215	3787098

## Sheet: TableS3
Table S3. The genome structure prediction evaluation results.
	Hap1	Hap2	‘SQ’
Number of genes	41669	40486	43925
Number of monoexonic genes	9109	8632	14756
Number of multiexonic genes	32560	31854	29169
mono:multi ratio	0.27976	0.270986	0.50588
Average overall gene size	3381.53	3608.6	3236.55
Median overall gene size	2180	2249	1707
Average overall CDS size	1195.46	1203.16	1133.44
Median overall CDS size	982.5	996	936
Average overall exon size	272.117	269.846	283.569
Median overall exon size	144	144	153
Average number of exons per multiexonic gene	5.342	5.396	5.513
Median number of exons per multiexonic gene	4	4	4
Largest multiexonic exon	7881	7881	7881
Smallest multiexonic exon	3	3	3
Most exons in one gene	77	75	87
Average number of introns per multiexonic gene	4.342	4.396	4.513
Median number of introns per multiexonic gene	3	3	3
Largest intron	336945	318960	364047
Smallest intron	21	21	21

## Sheet: TableS4
Table S4. The predicted genes that annotated by different databases.
	Hap1		Hap2
Databases	Counts	Percent (%)	Counts	Percent (%)
Nr	36053	86.5224	34929	86.2743
GO	18714	44.9111	18392	45.428
KEGG	10599	25.4362	10579	26.13
Swissprot	24555	58.9287	24584	60.7222
Pfam	28903	69.3633	27484	67.8852
Total annotated gene numbers	36253	87.0023	35117	86.7386

## Sheet: TableS5
Table S5. Telomere regions in ‘SQ’ genome and two gap-free haplotypes.
		Left					Right
	Chromosome ID	Start	End	Length (bp)	Forward_repeat_number	Reverse_repeat_number	Start	End	Length (bp)	Forward_repeat_number	Reverse_repeat_number	Telomeric_repeat
Hap1	Hap1Chr1	0	13488	13488	1606	5	33870919	33879218	8299	0	399	AAACCCT
	Hap1Chr2	0	4950	4950	556	4	38203316	38218017	14701	0	1904	AAACCCT
	Hap1Chr3	0	11805	11805	961	0	39189515	39211181	21666	0	2158	AAACCCT
	Hap1Chr4	0	14462	14462	1676	0	34464851	34480860	16009	0	1914	AAACCCT
	Hap1Chr5	0	20964	20964	2626	0	36327737	36332319	4582	0	394	AAACCCT
	Hap1Chr6	0	3893	3893	469	0	35937310	35956116	18806	0	1457	AAACCCT
	Hap1Chr7	0	14067	14067	1971	0	35410750	35428234	17484	0	1759	AAACCCT
	Hap1Chr8	0	20982	20982	2449	0	38149947	38160043	10096	0	1221	AAACCCT
	Hap1Chr9	0	1481	1481	144	0	37573657	37578261	4604	1	566	AAACCCT
	Hap1Chr10	0	4466	4466	518	1	39376034	39397427	21393	1	6597	AAACCCT
	Hap1Chr11	0	14824	14824	1725	0	40490701	40507404	16703	0	1988	AAACCCT
	Hap1Chr12	0	10980	10980	1127	0	36897064	36902150	5086	0	375	AAACCCT
	Hap1Chr13	0	7915	7915	904	0	34035244	34060955	25711	3	2599	AAACCCT
	Hap1Chr14	0	13664	13664	1608	2	44642292	44658211	15919	2	1593	AAACCCT
	Hap1Chr15	0	16805	16805	878	0	39701474	39708650	7176	0	1740	AAACCCT
Hap2	Hap2Chr1	0	2415	2415	12482	8	34037959	34051446	13487	7	1606	AAACCCT
	Hap2Chr2	0	4957	4957	557	4	38204540	38219239	14699	1	1883	AAACCCT
	Hap2Chr3	0	6373	6373	371	0	37984465	38006131	21666	0	2207	AAACCCT
	Hap2Chr4	0	19540	19540	2394	0	34994814	35012527	17713	0	2163	AAACCCT
	Hap2Chr5	0	20964	20964	14676	0	36062798	36067378	4580	1	535	AAACCCT
	Hap2Chr6	0	11751	11751	1145	0	36128187	36145590	17403	0	1632	AAACCCT
	Hap2Chr7	0	17491	17491	1971	0	38200395	38206509	6114	0	719	AAACCCT
	Hap2Chr8	0	19233	19233	2414	0	42013642	42017130	3488	0	341	AAACCCT
	Hap2Chr9	0	4522	4522	224	0	36605855	36608767	2912	2	339	AAACCCT
	Hap2Chr10	0	26842	26842	989	1	39826365	39847758	21393	1	2595	AAACCCT
	Hap2Chr11	0	14806	14806	1652	0	40277940	40294643	16703	7	1988	AAACCCT
	Hap2Chr12	0	13919	13919	1615	0	36633300	36645048	11748	1	1326	AAACCCT
	Hap2Chr13	0	7915	7915	904	0	35134512	35142834	8322	3	442	AAACCCT
	Hap2Chr14	0	15501	15501	1848	0	41920789	41936277	15488	0	1925	AAACCCT
	Hap2Chr15	0	7177	7177	878	0	40052065	40063809	11744	0	1431	AAACCCT
SQ	LG01	0	13737	13737	1298	1	-	-	-	-	-	AAACCCT
	LG02	0	6422	6422	182	1	41443608	41455843	12235	0	524	AAACCCT
	LG03	0	7723	7723	126	0	40473193	40487869	14676	0	182	AAACCCT
	LG04	0	11019	11019	186	1	40025477	40069685	44208	0	496	AAACCCT
	LG05	0	8691	8691	241	0	-	-	-	-	-	AAACCCT
	LG06	0	10122	10122	108	0	-	-	-	-	-	AAACCCT
	LG07	0	12552	12552	188	0	38722289	38727353	5064	1	354	AAACCCT
	LG08	-	-	-	-	-	-	-	-	-	-	AAACCCT
	LG09	0	9717	9717	125	0	38045879	38075783	29904	1	3832	AAACCCT
	LG10	0	31622	31622	623	0	-	-	-	-	-	AAACCCT
	LG11	0	32263	32263	456	0	37111254	37119014	7760	3	276	AAACCCT
	LG12	0	34955	34955	296	0	35600028	35606559	6531	0	400	AAACCCT
	LG13	-	-	-	-	-	34836799	34854112	17313	1	270	AAACCCT
	LG14	-	-	-	-	-	34686180	34699218	13038	3	382	AAACCCT
	LG15	-	-	-	-	-	30938123	30952153	14030	0	1416	AAACCCT

## Sheet: TableS6
TableS6. Candidate centromere regions in the two gap-free hapolotypes.
Chromosome ID	Start	End	Length (bp)	Mononer	Length	Copy
Hap1Chr10	16759455	17754926	995471	AATGCACCGGATCCCATCAGAACTCCGCAGTTAAGCGTGCTTGGGCGAGAGTAGTACTAGGATGGGTGACCTCCTGGGAAGGCCTCGTGTTGCACCCTTTTTTTTTGACGTTTTTATGATTCGGGTACCGTTTTTATCCCATTTTCGGAGGGCGAGTAGATCTCGAAAAGACAAGCGGTTTGAAAAAAAGATCACCCGAATCGGATACCCGAGCGCGAAGTTATGGCCTTTCGACTTTTACGGCTGATTAGCTCGAGCTGGGCTGCATTTGCAACGTTTTGAGTTTTAAAACCCGTCTTTGACCCTTTGTTTTGCTTATTCAACGTCAATTTCATTAAGACGAGGGGAAAAAACACAACAACAAAAAAACGTCGAAATTAAAAGAAAACGTATTATATT…	510	1948.8
Hap1Chr13	1094027	2470013	1375986	GGCTTGCGGGTGCTAGCATGATGGCCACCCAT	32	42999.5
Hap2Chr10	16881240	18555351	1674111	AATGCACCGGATCCCATCAGAACTCCGCAGTTAAGCGTGCTTGGGCGAGAGTAGTACTAGGATGGGTGACCTCCTGGGAAGGCCTCGTGTTGCACCCTTTTTTTTTGACGTTTTTATGATTCGGGTACCGTTTTTATCCCATTTTCGGAGGGCGAGTAGATCTCGAAAAGACAAGCGGTTTGAAAAAAAGATCACCCGAATCGGATACCCGAGCGCGAAGTTATGGCCTTTCGACTTTTACGGCTGATTAGCTCGAGCTGGGCTGCATTTGCAACGTTTTGAGTTTTAAAACCCGTCTTTGACCCTTTGTTTTGCTTATTCAACGTCAATTTCATTAAGACGAGGGGAAAAAACACAACAACAAAAAAACGTCGAAATTAAAAGAAAACGTATTATATT…	510	3282.5
Hap2Chr13	937243	3584188	2646945	GGCTTGCGGGTGCTAGCATGATGGCCACCCAT	32	82717.3

## Sheet: TableS7
Table S7. The genome structure variation statistic results while ‘SQ’ compared with the two gap-free haplotypes.
Compared genome	Chromosome ID	Syntenic SQ (bp)	Pecent in SQ	Syntenic gap-free (bp)	Percent in gap-free genome	Inversions	Translocations	Duplications SQ (bp)	Pecent in SQ	Duplications gap-free (bp)	Percent in gap-free genomes	Not aligned SQ (bp)	Pecent in SQ	Not aligned gap-free (bp)	Percent in gap-free genomes
Hap1	Chr1	29661706	0.854823	29602026	0.873751	3	61	229850	0.00662407	110137	0.00325087	4604191	0.132689	4066728	0.120036
	Chr2	24235252	0.625792	22786740	0.59623	7	314	338594	0.00874302	364273	0.00953145	12228081	0.315748	13768649	0.360266
	Chr3	39167356	0.99795	39052095	0.995943	3	1	1338	3.40911e-05	0	0	50728	0.0012925	125399	0.00319804
	Chr4	35396049	0.994088	34385975	0.997248	1	6	10984	0.000308482	376	1.09046e-05	180055	0.00505679	91886	0.00266484
	Chr5	24217537	0.619975	23354313	0.642797	14	331	515967	0.0132089	74210	0.00204253	11861209	0.30365	10080728	0.277459
	Chr6	30347249	0.787116	27773589	0.77243	10	148	310033	0.00804132	152974	0.00425446	7222747	0.187336	7445114	0.207061
	Chr7	31870716	0.858609	31626187	0.892683	2	70	254640	0.0068601	46337	0.00130791	4707070	0.12681	3609188	0.101873
	Chr8	32777573	0.790662	31111680	0.815295	2	168	480667	0.0115947	137757	0.00360998	7573103	0.182679	6512060	0.170651
	Chr9	34715930	0.996035	34212367	0.91043	0	3	3174	9.10653e-05	15002	0.00039922	129037	0.0037022	3358770	0.0893807
	Chr10	37776388	0.992137	39149970	0.993719	3	6	13246	0.000347885	0	0	115300	0.00302817	96145	0.00244039
	Chr11	32455915	0.809987	32950483	0.813443	4	90	248962	0.00621323	129117	0.00318749	6957677	0.173639	7162708	0.176825
	Chr12	36326273	0.966102	35734623	0.96836	3	6	368791	0.00980805	12628	0.000342202	365303	0.00971529	541676	0.0146787
	Chr13	26392655	0.852692	26207885	0.769441	4	56	92088	0.00297517	3351	9.83824e-05	3649024	0.117892	7047990	0.206923
	Chr14	16783217	0.313452	14412229	0.322723	12	595	578363	0.0108018	433155	0.00969934	30592680	0.571364	25445127	0.569775
	Chr15	36460156	0.90052	36465135	0.918317	2	59	369281	0.00912078	11923	0.000300262	3484297	0.0860578	3125774	0.0787177
	Hap1 total	468583972	0.807825	458825297	0.81283	70	1914	3815978	0.00657863	1491240	0.0026418	93720502	0.161571	92477942	0.163829
Hap2	Chr1	28715591	0.827557	28679191	0.842231	5	84	45075	0.00129902	274895	0.00807293	5738684	0.165384	4813504	0.14136
	Chr2	38693578	0.999128	38184355	0.999087	1	0	0	0	23643	0.000618615	32723	0.000844958	20362	0.000532768
	Chr3	26384303	0.672249	26184604	0.688957	7	239	400902	0.0102146	560493	0.0147474	10896740	0.277639	9634995	0.253512
	Chr4	28572511	0.802451	28717365	0.820203	2	56	68353	0.00191967	146276	0.00417782	6624912	0.186059	5865286	0.16752
	Chr5	26027595	0.666313	25823469	0.715979	5	194	175327	0.00448841	427897	0.0118638	11424809	0.292478	8220730	0.227927
	Chr6	28391816	0.736398	27417386	0.758526	5	188	40673	0.00105494	390265	0.010797	9389487	0.243535	7691987	0.212806
	Chr7	32399073	0.872843	32788625	0.858169	0	45	3103	8.3596e-05	393241	0.0102922	4582523	0.123455	4844814	0.126802
	Chr8	28218531	0.680689	28648723	0.681834	7	206	517431	0.0124815	381207	0.00907266	11751437	0.283469	10985653	0.261457
	Chr9	27811045	0.797927	28015491	0.765267	3	106	25543	0.000732855	368433	0.0100641	6682721	0.191734	7932331	0.216678
	Chr10	37776194	0.992132	38040335	0.954642	2	4	139429	0.00366188	577698	0.0144976	102072	0.00268076	1063880	0.0266986
	Chr11	38767144	0.967493	38976671	0.967292	3	7	78514	0.00195944	70222	0.00174271	1263682	0.0315371	1204813	0.0299001
	Chr12	29891435	0.794967	29335169	0.800522	58	99	101462	0.0026984	202381	0.00552274	6399051	0.170184	5955849	0.162528
	Chr13	26643189	0.860786	26770296	0.761757	6	67	14200	0.000458773	1222700	0.0347923	3517503	0.113643	5979632	0.170152
	Chr14	17752190	0.331549	15371495	0.366544	12	556	341866	0.00638486	429193	0.0102344	34177766	0.638321	24102179	0.574733
	Chr15	38713553	0.956177	38791526	0.968244	2	20	19079	0.000471228	129859	0.0032413	1720059	0.0424833	1080319	0.026965
	Hap2 total	454757748	0.783989	451744701	0.794953	118	1871	1970957	0.00339787	5598403	0.00985173	114304169	0.197057	99396334	0.174912

## Sheet: TableS8
Table S8. The NLR annotation results of ‘SQ’ and ‘Baltico’.
		CC-NBARC		CC-NBARC-LRR		NBARC		NBARC-LRR		TIR-NBARC		TIR-NBARC-LRR		All NLRs
	Chromosome ID	numbers	proportion	numbers	proportion	numbers	proportion	numbers	proportion	numbers	proportion	numbers	proportion	numerbs	proportion
Hap1	Hap1Chr1	0	0	3	0.012931	3	0.142857	11	0.215686	0	0	0	0	17	0.0513595
	Hap1Chr2	3	0.125	15	0.0646552	2	0.0952381	5	0.0980392	0	0	0	0	25	0.0755287
	Hap1Chr3	2	0.0833333	54	0.232759	2	0.0952381	2	0.0392157	0	0	0	0	60	0.181269
	Hap1Chr4	6	0.25	62	0.267241	1	0.047619	4	0.0784314	0	0	1	0.5	74	0.223565
	Hap1Chr5	0	0	5	0.0215517	1	0.047619	5	0.0980392	0	0	0	0	11	0.0332326
	Hap1Chr6	0	0	3	0.012931	0	0	0	0	0	0	0	0	3	0.00906344
	Hap1Chr7	0	0	2	0.00862069	0	0	1	0.0196078	0	0	0	0	3	0.00906344
	Hap1Chr8	0	0	1	0.00431034	0	0	0	0	0	0	0	0	1	0.00302115
	Hap1Chr9	2	0.0833333	4	0.0172414	2	0.0952381	1	0.0196078	0	0	0	0	9	0.0271903
	Hap1Chr10	0	0	5	0.0215517	1	0.047619	2	0.0392157	0	0	0	0	8	0.0241692
	Hap1Chr11	3	0.125	21	0.0905172	5	0.238095	10	0.196078	1	1	1	0.5	41	0.123867
	Hap1Chr12	0	0	2	0.00862069	0	0	1	0.0196078	0	0	0	0	3	0.00906344
	Hap1Chr13	4	0.166667	39	0.168103	1	0.047619	3	0.0588235	0	0	0	0	47	0.141994
	Hap1Chr14	4	0.166667	8	0.0344828	3	0.142857	3	0.0588235	0	0	0	0	18	0.0543807
	Hap1Chr15	0	0	8	0.0344828	0	0	3	0.0588235	0	0	0	0	11	0.0332326
	Total	24	0.0725076	232	0.700906	21	0.0634441	51	0.154079	1	0.00302115	2	0.0060423	331	-
Hap2	Hap2Chr1	0	0	1	0.00392157	1	0.0666667	8	0.125	0	0	0	0	10	0.0273224
	Hap2Chr2	0	0	24	0.0941176	0	0	17	0.265625	0	0	0	0	41	0.112022
	Hap2Chr3	1	0.0357143	36	0.141176	1	0.0666667	1	0.015625	0	0	0	0	39	0.106557
	Hap2Chr4	10	0.357143	77	0.301961	1	0.0666667	12	0.1875	0	0	0	0	100	0.273224
	Hap2Chr5	0	0	5	0.0196078	1	0.0666667	5	0.078125	0	0	0	0	11	0.0300546
	Hap2Chr6	0	0	3	0.0117647	0	0	0	0	0	0	0	0	3	0.00819672
	Hap2Chr7	0	0	2	0.00784314	0	0	1	0.015625	0	0	0	0	3	0.00819672
	Hap2Chr8	0	0	2	0.00784314	0	0	0	0	0	0	0	0	2	0.00546448
	Hap2Chr9	1	0.0357143	5	0.0196078	2	0.133333	1	0.015625	0	0	0	0	9	0.0245902
	Hap2Chr10	0	0	5	0.0196078	1	0.0666667	2	0.03125	0	0	0	0	8	0.0218579
	Hap2Chr11	10	0.357143	31	0.121569	3	0.2	11	0.171875	1	1	2	0.666667	58	0.15847
	Hap2Chr12	0	0	4	0.0156863	0	0	0	0	0	0	0	0	4	0.010929
	Hap2Chr13	0	0	45	0.176471	2	0.133333	2	0.03125	0	0	0	0	49	0.13388
	Hap2Chr14	4	0.142857	8	0.0313725	3	0.2	3	0.046875	0	0	1	0.333333	19	0.0519126
	Hap2Chr15	2	0.0714286	7	0.027451	0	0	1	0.015625	0	0	0	0	10	0.0273224
	Total	28	0.0765027	255	0.696721	15	0.0409836	64	0.174863	1	0.00273224	3	0.00819672	366	-
SQ	LG01	8	0.242424	10	0.0398406	5	0.227273	6	0.0833333	0	0	0	0	29	0.0761155
	LG02	0	0	1	0.00398406	1	0.0454545	0	0	0	0	0	0	2	0.00524934
	LG03	2	0.0606061	7	0.0278884	0	0	1	0.0138889	0	0	0	0	10	0.0262467
	LG04	11	0.333333	26	0.103586	7	0.318182	11	0.152778	1	1	2	1	58	0.152231
	LG05	1	0.030303	54	0.215139	1	0.0454545	2	0.0277778	0	0	0	0	58	0.152231
	LG06	0	0	7	0.0278884	0	0	6	0.0833333	0	0	0	0	13	0.0341207
	LG07	0	0	25	0.0996016	0	0	16	0.222222	0	0	0	0	41	0.107612
	LG08	0	0	3	0.0119522	1	0.0454545	0	0	0	0	0	0	4	0.0104987
	LG09	0	0	2	0.00796813	1	0.0454545	2	0.0277778	0	0	0	0	5	0.0131234
	LG10	0	0	4	0.0159363	0	0	1	0.0138889	0	0	0	0	5	0.0131234
	LG11	0	0	2	0.00796813	0	0	1	0.0138889	0	0	0	0	3	0.00787402
	LG12	5	0.151515	63	0.250996	0	0	11	0.152778	0	0	0	0	79	0.207349
	LG13	2	0.0606061	4	0.0159363	2	0.0909091	1	0.0138889	0	0	0	0	9	0.023622
	LG14	0	0	2	0.00796813	3	0.136364	9	0.125	0	0	0	0	14	0.0367454
	LG15	4	0.121212	41	0.163347	1	0.0454545	5	0.0694444	0	0	0	0	51	0.133858
	Total	33	0.0866142	251	0.658793	22	0.0577428	72	0.188976	1	0.00262467	2	0.00524934	381	-

## Sheet: TableS9
Table S9. The KEGG enrichment analysis in different genes with certain exon numbers.
Term Name	MainClass	p-value	enrichFactor	corrected p-value(BH method)	Exon numbers
03012 Translation factors	A09180 Brite Hierarchies	4.44089e-16	2.77443	7.19425e-14	1
03029 Mitochondrial biogenesis	A09180 Brite Hierarchies	1.92069e-14	1.99868	1.55576e-12	1
03000 Transcription factors	A09180 Brite Hierarchies	1.28714e-11	2.0333	6.95054e-10	1
04075 Plant hormone signal transduction	A09130 Environmental Information Processing	4.7097e-11	2.17082	1.90743e-09	1
00195 Photosynthesis	A09100 Metabolism	5.59477e-11	3.85805	1.81271e-09	1
00194 Photosynthesis proteins	A09180 Brite Hierarchies	1.046e-10	3.42362	2.8242e-09	1
B 09182 Protein families: genetic information processing	A09180 Brite Hierarchies	6.61211e-07	1.14335	1.53023e-05	1
B 09132 Signal transduction	A09130 Environmental Information Processing	7.24108e-06	1.61184	0.000146632	1
A09180 Brite Hierarchies	A09180 Brite Hierarchies	1.06498e-05	1.07449	0.000191696	1
01003 Glycosyltransferases	A09180 Brite Hierarchies	3.65425e-05	1.66586	0.000591989	1
A09150 Organismal Systems	A09150 Organismal Systems	6.2182e-05	1.62956	0.000915772	1
B 09159 Environmental adaptation	A09150 Organismal Systems	6.2182e-05	1.62956	0.000915772	1
04626 Plant-pathogen interaction	A09150 Organismal Systems	7.07744e-05	1.69712	0.000881958	1
00908 Zeatin biosynthesis	A09100 Metabolism	7.53709e-05	4.30767	0.000872149	1
A09130 Environmental Information Processing	A09130 Environmental Information Processing	0.000450444	1.42684	0.00486479	1
03040 Spliceosome	A09120 Genetic Information Processing	0.00119287	1.70826	0.0120778	1
B 09121 Transcription	A09120 Genetic Information Processing	0.00211343	1.52106	0.0190208	1
00062 Fatty acid elongation	A09100 Metabolism	0.00433915	2.52611	0.036997	1
02000 Transporters	A09180 Brite Hierarchies	0.00568192	1.25551	0.0460236	1
00941 Flavonoid biosynthesis	A09100 Metabolism	9.4566e-11	4.20648	1.63599e-08	2
00945 Stilbenoid, diarylheptanoid and gingerol biosynthesis	A09100 Metabolism	2.7071e-09	4.82949	2.34164e-07	2
00480 Glutathione metabolism	A09100 Metabolism	1.4601e-07	2.82247	8.41992e-06	2
00199 Cytochrome P450	A09180 Brite Hierarchies	1.57861e-06	2.99179	6.82748e-05	2
01008 Polyketide biosynthesis proteins	A09180 Brite Hierarchies	6.59586e-06	8.50911	0.000228217	2
03011 Ribosome	A09180 Brite Hierarchies	2.0097e-05	1.72908	0.000579465	2
03010 Ribosome	A09120 Genetic Information Processing	9.02307e-05	1.68637	0.00222999	2
00062 Fatty acid elongation	A09100 Metabolism	0.000129103	3.3091	0.00279186	2
04016 MAPK signaling pathway - plant	A09130 Environmental Information Processing	0.000199287	1.90465	0.00383074	2
01009 Protein phosphatases and associated proteins	A09180 Brite Hierarchies	0.000297431	1.52909	0.00514555	2
03000 Transcription factors	A09180 Brite Hierarchies	0.000320336	1.53666	0.00503801	2
00940 Phenylpropanoid biosynthesis	A09100 Metabolism	0.000766415	1.64801	0.0101992	2
04147 Exosome	A09180 Brite Hierarchies	0.00253181	1.36325	0.0292002	2
B 09106 Metabolism of other amino acids	A09100 Metabolism	0.00311437	1.59546	0.0336742	2
A09150 Organismal Systems	A09150 Organismal Systems	0.00334555	1.46327	0.0340458	2
B 09159 Environmental adaptation	A09150 Organismal Systems	0.00334555	1.46327	0.0340458	2
00190 Oxidative phosphorylation	A09100 Metabolism	0.00392802	1.82	0.0357656	2
04031 GTP-binding proteins	A09180 Brite Hierarchies	0.00427919	1.9423	0.037015	2
B 09110 Biosynthesis of other secondary metabolites	A09100 Metabolism	0.00594719	1.42217	0.0489935	2
99981 Carbohydrate metabolism	A09190 Not Included in Pathway or Brite	4.88032e-12	6.57888	8.83338e-10	3
03000 Transcription factors	A09180 Brite Hierarchies	6.45395e-12	2.18218	5.84082e-10	3
03011 Ribosome	A09180 Brite Hierarchies	9.08066e-06	1.811	0.000547867	3
99982 Energy metabolism	A09190 Not Included in Pathway or Brite	1.3503e-05	8.2236	0.00061101	3
00904 Diterpenoid biosynthesis	A09100 Metabolism	3.07045e-05	5.4824	0.0011115	3
03010 Ribosome	A09120 Genetic Information Processing	0.000103936	1.72204	0.00313541	3
04075 Plant hormone signal transduction	A09130 Environmental Information Processing	0.00017284	1.69777	0.00446915	3
00194 Photosynthesis proteins	A09180 Brite Hierarchies	0.000183799	2.45095	0.00415845	3
04812 Cytoskeleton proteins	A09180 Brite Hierarchies	0.000224469	1.96972	0.00451432	3
B 09191 Unclassified: metabolism	A09190 Not Included in Pathway or Brite	0.000368847	1.48396	0.00667614	3
00536 Glycosaminoglycan binding proteins	A09180 Brite Hierarchies	0.00137719	4.38592	0.0226611	3
00941 Flavonoid biosynthesis	A09100 Metabolism	0.00212968	2.41597	0.0321227	3
00590 Arachidonic acid metabolism	A09100 Metabolism	0.00213553	3.24883	0.0297331	3
00195 Photosynthesis	A09100 Metabolism	0.00214046	2.32587	0.0276731	3
B 09102 Energy metabolism	A09100 Metabolism	0.00326842	1.50892	0.034799	3
01040 Biosynthesis of unsaturated fatty acids	A09100 Metabolism	0.00350518	3.02477	0.0352466	3
00030 Pentose phosphate pathway	A09100 Metabolism	0.00397356	2.3496	0.0378534	3
B 09132 Signal transduction	A09130 Environmental Information Processing	0.00573882	1.39159	0.0494632	3
00940 Phenylpropanoid biosynthesis	A09100 Metabolism	4.44089e-16	3.13184	7.50511e-14	4
B 09110 Biosynthesis of other secondary metabolites	A09100 Metabolism	2.66454e-15	2.46	2.25153e-13	4
03010 Ribosome	A09120 Genetic Information Processing	2.04892e-12	2.37252	1.15422e-10	4
03011 Ribosome	A09180 Brite Hierarchies	6.80889e-12	2.28552	2.87675e-10	4
01009 Protein phosphatases and associated proteins	A09180 Brite Hierarchies	3.41011e-07	1.8035	1.15262e-05	4
00040 Pentose and glucuronate interconversions	A09100 Metabolism	6.25449e-07	2.56506	1.76168e-05	4
99995 Signaling proteins	A09190 Not Included in Pathway or Brite	5.36442e-05	4.17029	0.00129512	4
B 09122 Translation	A09120 Genetic Information Processing	0.000604216	1.37671	0.0127641	4
03010 Ribosome	A09120 Genetic Information Processing	4.82685e-09	2.27591	8.49526e-07	5
03011 Ribosome	A09180 Brite Hierarchies	1.98737e-08	2.17116	1.74888e-06	5
99986 Glycan metabolism	A09190 Not Included in Pathway or Brite	2.85422e-08	4.46906	1.67448e-06	5
A09190 Not Included in Pathway or Brite	A09190 Not Included in Pathway or Brite	1.87263e-07	1.69349	8.23956e-06	5
B 09191 Unclassified: metabolism	A09190 Not Included in Pathway or Brite	1.61073e-06	1.7473	5.66978e-05	5
B 09122 Translation	A09120 Genetic Information Processing	0.000169857	1.47398	0.00498247	5
04130 SNARE interactions in vesicular transport	A09120 Genetic Information Processing	0.000204658	3.46383	0.00514569	5
00960 Tropane, piperidine and pyridine alkaloid biosynthesis	A09100 Metabolism	0.000299908	4.30354	0.00659798	5
00902 Monoterpenoid biosynthesis	A09100 Metabolism	0.000498927	6.45531	0.00975679	5
99997 Function unknown	A09190 Not Included in Pathway or Brite	0.0021228	2.34739	0.0373612	5
99992 Structural proteins	A09190 Not Included in Pathway or Brite	2.90887e-09	8.931	4.74145e-07	6
00514 Other types of O-glycan biosynthesis	A09100 Metabolism	1.55847e-07	6.69825	1.27015e-05	6
B 09193 Unclassified: signaling and cellular processes	A09190 Not Included in Pathway or Brite	2.04194e-07	4.04706	1.10945e-05	6
00590 Arachidonic acid metabolism	A09100 Metabolism	6.73016e-07	5.954	2.74254e-05	6
04031 GTP-binding proteins	A09180 Brite Hierarchies	2.95708e-06	3.17704	9.64007e-05	6
04040 Ion channels	A09180 Brite Hierarchies	8.49024e-06	3.65359	0.000230651	6
B 09123 Folding, sorting and degradation	A09120 Genetic Information Processing	1.96655e-05	1.66524	0.000457925	6
03050 Proteasome	A09120 Genetic Information Processing	0.000326215	2.96854	0.00664664	6
A09190 Not Included in Pathway or Brite	A09190 Not Included in Pathway or Brite	0.000627077	1.4635	0.0113571	6
00051 Fructose and mannose metabolism	A09100 Metabolism	0.00200471	2.57901	0.0326768	6
03060 Protein export	A09120 Genetic Information Processing	0.00322653	2.70636	0.0478114	6
04040 Ion channels	A09180 Brite Hierarchies	1.69851e-08	4.71625	3.05731e-06	7
04145 Phagosome	A09140 Cellular Processes	5.97977e-06	3.42633	0.000538179	7
04031 GTP-binding proteins	A09180 Brite Hierarchies	5.82293e-05	2.90493	0.00349376	7
00740 Riboflavin metabolism	A09100 Metabolism	0.000104631	5.79188	0.00470838	7
A09150 Organismal Systems	A09150 Organismal Systems	0.000653543	1.72656	0.0196063	7
B 09159 Environmental adaptation	A09150 Organismal Systems	0.000653543	1.72656	0.0196063	7
04626 Plant-pathogen interaction	A09150 Organismal Systems	0.00111703	1.77136	0.0223406	7
01001 Protein kinases	A09180 Brite Hierarchies	0.00141431	1.72929	0.0254576	7
00909 Sesquiterpenoid and triterpenoid biosynthesis	A09100 Metabolism	0.00248499	4.91276	0.0406634	7
00905 Brassinosteroid biosynthesis	A09100 Metabolism	7.61e-06	10.0339	0.00134773	8
01005 Lipopolysaccharide biosynthesis proteins	A09180 Brite Hierarchies	0.000257	7.60143	0.0227243	8
04031 GTP-binding proteins	A09180 Brite Hierarchies	0.000335	2.7266	0.0197493	8
04144 Endocytosis	A09140 Cellular Processes	0.000924	2.06691	0.0408742	8
99996 General function prediction only	A09190 Not Included in Pathway or Brite	0.00188977	5.22599	0.0477841	8
03008 Ribosome biogenesis in eukaryotes	A09120 Genetic Information Processing	0.00218062	2.36489	0.0482463	8
00524 Neomycin, kanamycin and gentamicin biosynthesis	A09100 Metabolism	3.86921e-07	19.0939	6.77112e-05	9
00520 Amino sugar and nucleotide sugar metabolism	A09100 Metabolism	9.21463e-07	3.34143	8.06281e-05	9
B 09101 Carbohydrate metabolism	A09100 Metabolism	3.56051e-06	1.69418	0.000207696	9
00053 Ascorbate and aldarate metabolism	A09100 Metabolism	5.15157e-05	4.11829	0.00225381	9
B 09106 Metabolism of other amino acids	A09100 Metabolism	0.000110915	2.21625	0.00388202	9
00010 Glycolysis / Gluconeogenesis	A09100 Metabolism	0.000140851	2.64377	0.00410816	9
00591 Linoleic acid metabolism	A09100 Metabolism	0.000225138	7.95578	0.00562846	9
A09100 Metabolism	A09100 Metabolism	0.000329023	1.2551	0.00719739	9
B 09103 Lipid metabolism	A09100 Metabolism	0.000528382	1.74835	0.0102741	9
99999 Others	A09190 Not Included in Pathway or Brite	0.000590824	4.60887	0.0103394	9
00280 Valine, leucine and isoleucine degradation	A09100 Metabolism	0.00203427	3.12445	0.0323634	9
00480 Glutathione metabolism	A09100 Metabolism	0.00248533	2.43353	0.0362444	9
01007 Amino acid related enzymes	A09180 Brite Hierarchies	0.00354372	2.43752	0.047704	9
00760 Nicotinate and nicotinamide metabolism	A09100 Metabolism	0.00390782	4.54616	0.0488478	9
00562 Inositol phosphate metabolism	A09100 Metabolism	0.00408395	2.65193	0.0476461	9
00500 Starch and sucrose metabolism	A09100 Metabolism	0.00438757	1.97523	0.047989	9
03036 Chromosome and associated proteins	A09180 Brite Hierarchies	1.11022e-16	1.63945	1.13798e-14	>=10
03400 DNA repair and recombination proteins	A09180 Brite Hierarchies	2.22045e-16	1.82693	1.5173e-14	>=10
B 09124 Replication and repair	A09120 Genetic Information Processing	3.33067e-16	2.08127	1.70697e-14	>=10
02010 ABC transporters	A09130 Environmental Information Processing	9.99201e-16	2.62404	4.09672e-14	>=10
B 09131 Membrane transport	A09130 Environmental Information Processing	9.99201e-16	2.62404	4.09672e-14	>=10
00970 Aminoacyl-tRNA biosynthesis	A09120 Genetic Information Processing	2.68685e-12	2.6099	6.88506e-11	>=10
01007 Amino acid related enzymes	A09180 Brite Hierarchies	3.58954e-11	2.16159	8.17617e-10	>=10
00620 Pyruvate metabolism	A09100 Metabolism	1.42222e-10	2.12367	2.91556e-09	>=10
00071 Fatty acid degradation	A09100 Metabolism	3.51071e-10	2.61414	6.54269e-09	>=10
03019 Messenger RNA biogenesis	A09180 Brite Hierarchies	2.16819e-09	1.446	3.70399e-08	>=10
B 09101 Carbohydrate metabolism	A09100 Metabolism	3.7078e-09	1.31647	5.84692e-08	>=10
03009 Ribosome biogenesis	A09180 Brite Hierarchies	1.23619e-08	1.49657	1.81014e-07	>=10
03032 DNA replication proteins	A09180 Brite Hierarchies	3.67372e-08	1.63978	5.02075e-07	>=10
01001 Protein kinases	A09180 Brite Hierarchies	5.10215e-08	1.50907	6.53713e-07	>=10
03030 DNA replication	A09120 Genetic Information Processing	7.51006e-08	2.22796	9.05625e-07	>=10
04812 Cytoskeleton proteins	A09180 Brite Hierarchies	7.73916e-08	1.68631	8.81405e-07	>=10
00250 Alanine, aspartate and glutamate metabolism	A09100 Metabolism	8.86434e-08	2.24446	9.56415e-07	>=10
B 09105 Amino acid metabolism	A09100 Metabolism	1.19604e-07	1.40305	1.22594e-06	>=10
00640 Propanoate metabolism	A09100 Metabolism	3.84165e-07	2.29727	3.75018e-06	>=10
00280 Valine, leucine and isoleucine degradation	A09100 Metabolism	6.94784e-07	2.13884	6.47412e-06	>=10
B 09107 Glycan biosynthesis and metabolism	A09100 Metabolism	9.48899e-07	1.6913	8.45758e-06	>=10
00220 Arginine biosynthesis	A09100 Metabolism	1.58602e-06	2.37649	1.35472e-05	>=10
03420 Nucleotide excision repair	A09120 Genetic Information Processing	1.92765e-06	2.00516	1.58068e-05	>=10
00410 beta-Alanine metabolism	A09100 Metabolism	2.22865e-06	2.13884	1.7572e-05	>=10
00600 Sphingolipid metabolism	A09100 Metabolism	5.44074e-06	2.45844	4.13093e-05	>=10
01002 Peptidases and inhibitors	A09180 Brite Hierarchies	8.13693e-06	1.38224	5.95739e-05	>=10
00900 Terpenoid backbone biosynthesis	A09100 Metabolism	8.45421e-06	2.06755	5.97625e-05	>=10
03430 Mismatch repair	A09120 Genetic Information Processing	1.55946e-05	2.10643	0.000106563	>=10
00010 Glycolysis / Gluconeogenesis	A09100 Metabolism	1.66691e-05	1.61784	0.000110231	>=10
04146 Peroxisome	A09140 Cellular Processes	2.92823e-05	1.72361	0.00018759	>=10
03016 Transfer RNA biogenesis	A09180 Brite Hierarchies	3.03897e-05	1.4023	0.000188785	>=10
00603 Glycosphingolipid biosynthesis - globo and isoglobo series	A09100 Metabolism	4.68727e-05	2.72597	0.000282615	>=10
04131 Membrane trafficking	A09180 Brite Hierarchies	4.77216e-05	1.20414	0.000279512	>=10
03440 Homologous recombination	A09120 Genetic Information Processing	4.77858e-05	1.87003	0.000272114	>=10
04070 Phosphatidylinositol signaling system	A09130 Environmental Information Processing	6.11842e-05	1.91439	0.000338994	>=10
03021 Transcription machinery	A09180 Brite Hierarchies	7.55143e-05	1.39247	0.00040738	>=10
00531 Glycosaminoglycan degradation	A09100 Metabolism	0.000129263	2.67355	0.000679461	>=10
00310 Lysine degradation	A09100 Metabolism	0.000164156	2.0969	0.000841302	>=10
00020 Citrate cycle (TCA cycle)	A09100 Metabolism	0.000189121	1.89149	0.000945603	>=10
03450 Non-homologous end-joining	A09120 Genetic Information Processing	0.000257408	3.16865	0.0012564	>=10
00511 Other glycan degradation	A09100 Metabolism	0.000294617	2.43903	0.00140457	>=10
00500 Starch and sucrose metabolism	A09100 Metabolism	0.000320928	1.43409	0.00149523	>=10
03018 RNA degradation	A09120 Genetic Information Processing	0.000340108	1.53652	0.00154938	>=10
00562 Inositol phosphate metabolism	A09100 Metabolism	0.000401562	1.68335	0.00178957	>=10
00330 Arginine and proline metabolism	A09100 Metabolism	0.000652657	1.72296	0.0028467	>=10
B 09104 Nucleotide metabolism	A09100 Metabolism	0.000793224	1.44584	0.00338773	>=10
00052 Galactose metabolism	A09100 Metabolism	0.00100415	1.67097	0.00420106	>=10
B 09141 Transport and catabolism	A09140 Cellular Processes	0.00111127	1.25814	0.00455621	>=10
A09140 Cellular Processes	A09140 Cellular Processes	0.00111127	1.25814	0.00455621	>=10
00630 Glyoxylate and dicarboxylate metabolism	A09100 Metabolism	0.00175587	1.57404	0.00692218	>=10
01006 Prenyltransferases	A09180 Brite Hierarchies	0.00188279	1.88721	0.00728248	>=10
03410 Base excision repair	A09120 Genetic Information Processing	0.00226113	1.83054	0.00858391	>=10
B 09183 Protein families: signaling and cellular processes	A09180 Brite Hierarchies	0.0026285	1.10179	0.00979713	>=10
B 09106 Metabolism of other amino acids	A09100 Metabolism	0.00301526	1.30495	0.011038	>=10
00561 Glycerolipid metabolism	A09100 Metabolism	0.00396509	1.49221	0.0142604	>=10
00710 Carbon fixation in photosynthetic organisms	A09100 Metabolism	0.00438087	1.53482	0.0154841	>=10
00450 Selenocompound metabolism	A09100 Metabolism	0.00480089	2.03699	0.0166811	>=10
00513 Various types of N-glycan biosynthesis	A09100 Metabolism	0.00541369	1.78237	0.0184968	>=10
04030 G protein-coupled receptors	A09180 Brite Hierarchies	0.00604278	2.06379	0.0203077	>=10
04091 Lectins	A09180 Brite Hierarchies	0.00605054	2.37649	0.0200058	>=10
04090 CD molecules	A09180 Brite Hierarchies	0.00614241	1.7342	0.0199872	>=10
03015 mRNA surveillance pathway	A09120 Genetic Information Processing	0.00621171	1.36693	0.0198969	>=10
00780 Biotin metabolism	A09100 Metabolism	0.00754517	1.84838	0.0237963	>=10
00604 Glycosphingolipid biosynthesis - ganglio series	A09100 Metabolism	0.00796939	2.97061	0.0247534	>=10
A09120 Genetic Information Processing	A09120 Genetic Information Processing	0.00817354	1.08733	0.0250086	>=10
B 09181 Protein families: metabolism	A09180 Brite Hierarchies	0.00838948	1.08362	0.0252918	>=10
00240 Pyrimidine metabolism	A09100 Metabolism	0.0100815	1.5194	0.0299524	>=10
00230 Purine metabolism	A09100 Metabolism	0.0113226	1.39025	0.0331591	>=10
02048 Prokaryotic defense system	A09180 Brite Hierarchies	0.0118853	2.19368	0.0343168	>=10
00290 Valine, leucine and isoleucine biosynthesis	A09100 Metabolism	0.0144092	1.78237	0.0410261	>=10
00770 Pantothenate and CoA biosynthesis	A09100 Metabolism	0.0161233	1.60413	0.0452777	>=10
03008 Ribosome biogenesis in eukaryotes	A09120 Genetic Information Processing	0.0162858	1.36828	0.045116	>=10
00072 Synthesis and degradation of ketone bodies	A09100 Metabolism	0.0180079	2.37649	0.0492215	>=10
00563 Glycosylphosphatidylinositol (GPI)-anchor biosynthesis	A09100 Metabolism	0.0184938	1.78237	0.0498847	>=10

## Sheet: TableS10
Table S10. The annotation results of intact TEs in the two gap-free haplotypes.
	Hap1			Hap2
Class	Count	Length (bp)	Percent (%)	Count	Length (bp)	Percent (%)
DNA/DTA	1319	1277535	0.226321	1588	1538637	0.27076
DNA/DTC	444	1335953	0.23667	570	1684090	0.296356
DNA/DTH	86	196688	0.0348442	101	228832	0.0402685
DNA/DTM	693	1393655	0.246892	873	1759329	0.309596
DNA/DTT	801	2057189	0.36444	954	2463272	0.433471
DNA/Helitron	831	5287977	0.936789	812	5197877	0.91469
LTR/Copia	14838	43189483	7.65121	15390	45351500	7.98068
LTR/Gypsy	30382	118351639	20.9665	30654	119415373	21.014
LTR/unknown	15270	49469084	8.76367	18354	59877420	10.5369
MITE/DTA	1060	442733	0.0784321	1325	555552	0.0977626
MITE/DTC	48	16709	0.00296007	51	17114	0.00301162
MITE/DTH	156	50656	0.00897394	206	66731	0.0117429
MITE/DTM	784	310690	0.0550401	954	375997	0.0661656
MITE/DTT	3851	958742	0.169845	4858	1209943	0.212918
Total	70563	224338733	39.7426	76690	239741667	42.1883

[truncated: 7 more sheets: TableS11, TableS12, TableS13, TableS14, TableS15, TableS16, TableS17]
